# Supplementary material for: Comparative Application of Terminal Restriction Fragment Analysis Tools to Large-Scale Genomic Assays
Source: Int J Mol Sci. 2023 Dec 6;24(24):17194. doi: 10.3390/ijms242417194 (PMC10742804; doi:10.3390/ijms242417194)
Supplement: Supplementary file 1 [file ijms-24-17194-s001.zip]

Archive with 3 entries (3 files):
- Supplemental Data 1.xlsx
- Supplemental Data 2.xlsx
- Supplemental Material.pdf
