# Supplementary material for: Comparative Application of Terminal Restriction Fragment Analysis Tools to Large-Scale Genomic Assays
Source: Int J Mol Sci. 2023 Dec 6;24(24):17194. doi: 10.3390/ijms242417194 (PMC10742804; doi:10.3390/ijms242417194)
Supplement: Supplementary file 1 [file ijms-24-17194-s001.zip › Supplemental Data 1.xlsx]

## Sheet: A. thaliana accessions
Eco_ID	Name	Telo Tool Mean TRF	WALTER Mean TRF
1684	Haz-10	4218.18	3968.33
9963	Lago-1	5038.18	4357.26
6911	Cvi-0	5538.79	4455.45
9792	Lu4-2	4768.69	4205.85
9895	IP-Sfb-6	3766.31	3589.6
2171	Paw-26	3815.37	3347.22
159	MAR2-3	3665.06	3411.07
7244	Mnz-0	4720.36	4132.34
81	CUR-3	4153.24	3520.69
96	LAC-5	5143.1	4619.18
173	MIB-22	3971.25	3566.98
259	PAR-4	4121.54	3573.7
282	TOU-A1-116	2656.13	2782.37
357	TOU-A1-96	4369.02	3670.47
1859	MNF-Pot-48	2597.74	2720.65
1925	MNF-Che-2	4925.13	3583.6
2274	SLSP-30	6090.51	4224.14
5056	UKSE06-192	6713.12	5226.36
5380	UKNW06-059	3328.13	2819.95
5887	DraIV 1-5	7783.99	6665.32
5896	DraIV 1-14	4163.76	3618.66
5987	DraIV 6-16	2960.67	2941.92
6909	Col-0	3005.39	2614.59
6922	Gu-0	5365	3569.78
6926	Kin-0	3195.76	2711.7
6927	Kno-10	2333.12	1848.06
6937	Mrk-0	3240.38	2680.3
6449	ZdrI 2-25	3988.59	3327.95
6953	Pu2-24	3126.96	2850.22
6958	Ra-0	3424.52	2582.18
6960	Ren-11	5777.79	4451.36
6964	Spr1-2	3799.25	3248.13
6973	Ull2-3	3594.7	3159.12
6971	Ts-5	3330.95	3027.13
6981	Ws-2	4513.81	4006.91
6982	Wt-5	5347.38	4062.01
6987	Ak-1	1313.05	2339.61
6988	Alc-0	2974.18	2661.79
7029	Bch-3	2986.44	2742.71
7094	Da-0	3571.56	3244.15
7104	Dra-1	3944.74	3541.11
7109	Ema-1	4305.66	3470.14
7128	Est-0	4746.3	3975.15
7135	Fr-4	5349.83	4326.61
5889	DraIV 1-7	4842.53	4225.7
6810	KNO-11	3108.5	2816.04
6907	CIBC-17	3171.24	2845.59
6908	CIBC-5	2761.03	2540.74
6940	Mz-0	3780.76	3356.8
6964	Spr1-2	3840.63	3733.91
6967	Sq-8	3075.43	2884.33
6975	Uod-1	4404.64	4104.96
6979	Wei-0	3483.88	3333.42
6992	Ang-0	3848.53	3535.17
6994	Ann-1	3697.07	3352.08
7000	Aa-0	3785.19	3532.9
7017	Bla-11	2880.14	2812.69
7026	Boot-1	4976.29	3870.08
7031	Bsch-0	4818.08	4211.64
7033	Buckhorn Pass	3223.51	3214.3
7044	Bu-2	5680.7	4595.65
7073	Chi-1	3165.19	3034.56
6039	Hovdala-2	5052.75	3950.53
6914	Edi-0	3401.07	3138.22
6953	Pu2-24	3317.76	2988.46
7017	Bla-11	2837.16	2711.32
7030	Bch-4	3386.07	3149.55
7031	Bsch-0	4402.5	4091.3
7100	Db-0	3586.12	3193.25
7141	Ga-2	2966.06	2769.54
7143	Gel-1	3776.29	3373.68
7150	Gu-1	3365.12	3185.56
7163	Ha-0	4134.99	4076.77
7172	Hl-3	2996.87	2828.54
7188	Kelsterbach-2	4963.95	4447.42
7194	Kl-0	4190.65	3533.1
7195	Kl-1	5734.71	4776.12
7205	Krot-2	3990.36	3553.36
7206	Kro-0	4232.98	4181.14
7228	Li-5:3	3717.66	3340.84
7231	Li-7	3244.69	3132.63
7238	Ll-1	3585.22	3236.32
7256	Mh-1	5889.1	5201
7262	Nw-4	3235.82	3284.02
7268	Np-0	2876.15	2974.31
7270	Nok-1	2832.81	3222.57
7287	Ove-0	6167.75	5531.14
7328	Sf-2	5327.26	5007.39
7330	Sapporo-0	3901.85	3765.27
7331	Sh-0	6219.42	5955.89
7340	Sav-0	4740.31	4301.64
7352	Te-0	2884.98	2867.52
7381	Uk-4	3053.71	2983.26
7386	Vi-0	4195.99	3764.65
7397	Ws	3272.85	3201.21
7394	Wa-1	3888.82	3731.78
7403	Wei-1	4247.4	3848.94
7406	Wt-1	6283.87	5377.41
7310	Pr-0	4891.84	4359.15
7408	Wt-3	2153.81	2263.13
7418	Zu-1	3304.1	2958.75
7333	Sei-0	2172.09	2320.46
8420	Kelsterbach-4	6289.13	5623.38
7423	Jl-2	3137.65	2946.17
7425	Jl-4	3839.85	3504.32
7430	Nc-1	4015.28	3680.83
7446	N4	2469.81	2452.85
7449	N7	4341.96	3538.42
7482	PHW-13	2669.84	2699.23
7483	PHW-14	1903.8	1807.91
7490	PHW-20	4289.64	3682.26
7492	PHW-22	3302.09	3046.81
7504	PHW-33	3431.13	2885.51
7507	PHW-36	4713.89	3691.51
7514	RRS-7	3620.57	2749.14
7520	Lp2-2	7220.89	6033
7521	Lp2-6	3788.38	3551.29
8213	Pro-0	7241.14	5608.45
8214	Gy-0	2550.33	2587.45
8241	Liarum	4230.12	3644.2
8304	Hi-0	4693.02	2986.01
8311	In-0	2784.63	4589.56
8312	Is-0	2604.94	2809.82
8313	Jm-0	4506.43	3737.26
8314	Ka-0	5364.32	4367.22
8323	Lc-0	4606.31	4126.16
8325	Lip-0	3637.59	3361.49
8326	Lis-1	2247.02	2470.73
8334	Lu-1	3884.42	3705.13
8348	Nw-0	3782.32	3861.85
8354	Per-1	3458.48	3255.28
7025	Bl-1	4120.94	3583.75
7092	Com-1	2798.98	2459.79
7105	Dra-2	3412.31	3171.57
7110	Ede-1	3127.84	2476.99
7132-1	7132-1	3711.83	2596.98
7152	Go-2	3834.29	3310.82
7165	Hn-0	3679.68	3002.51
7192-2	Kil-0	3859.32	3537.53
7223-2	Li-2:1	2561.5	2369.65
7245	Ma-0	3700.12	3267.14
7275-2	No-0	6747.97	5609.38
7292	Pa-3	5186.5	4974.81
7320	Rou-0	4121.35	3835.05
7309	Po-1	2341.83	2059.71
328	TOU-A1-62	2899.98	2609.07
5753	UKID48	2928.98	2469.69
6005	DraIV 6-35	5686	5267.46
6190	TDr-3	2304.88	2254.21
6709	Bg-2	2800.84	2211.04
6727	CIBC-2	2346.2	2086.44
6899	Bay-0	5052.29	4486.15
6906	C24	3498.62	2562.88
6932	Ler-1	3866.26	3259.49
6962	Shahdara	4197.55	3564.59
6976	Uod-7	3146.22	2732.53
7002	Baa-1	3378.64	2504.37
7404-2	Wc-1	4846.07	4375.99
7405-2	Wc-2	8836.79	8014.69
7461	H55	2538.36	2389.61
7462-2	Je54	3580.18	3422.04
7498-1	PHW-28	3826.38	3307.56
7515-1	RRS-10	3922.12	3506.86
7521	Lp2-6	4076.37	3363.84
8245	Seattle-0	3754.73	3408.09
8271	Bu-0	4610.27	3851.16
8357	Pla-0	2630.59	2612.96
8365	Rak-2	3265.01	3195.61
8374	Rsch-4	4693.16	3628.86
8378	Sap-0	2842.79	2364.4
8388	Stw-0	2726.33	2706.23
8411	Rd-0	6861.34	5343.19
8419	Wil-1	3968.19	3226.2
8430	Lisse	3676.59	3408.29
9165	Truk-5	2834.27	2643.67
9301	Edinburgh-4	2717.18	2674.98
9302	Edinburgh-5	4772.22	4082.24
9305	Edinburgh-8	2153.02	2484.96
7405	Wc-2	9820.34	9359.44
7344	Sg-1	4057.47	3683.15
7346	Ste-0	3521.98	3072.25
7337	Si	3112.18	3335.33
7405	Wc-2	9987.66	8906.08
7405-2	Wc-2	8635.56	8095.62
9309	Ullapool-4	4245.83	3366.9
6990	Amel-1	4678.47	4390.39
6905	Bur-0	3929.98	3277.39
5837	Bor-1	2140.99	2011.96
7323	Rubezhnoe-1	3677.04	3030
6965	Spr1-6	4326.56	3314.15
5785	UKID80	3208.39	2790.2
5207	UKSE06-429	4634.01	3933.5
7005	Bs-5	3284.01	2687.97
5245	UKSE06-482	3104.01	2979.49
8337	Mir-0	4764.35	3486.38
91	JEA	2906.48	2816.94
6996	An-2	3092.09	2820.87
390	VOU-1	4104.53	3294.25
6963	Sorbo	4396.58	3149.26
7166	Hey-1	5505.44	4434.46
7071	Chat-1	3337.19	2974.7
8235	Hod	4076.2	3401.87
7147	Gie-0	4418.69	3735.58
7523	Pna-17	4374.61	3661.86
7300	Pla-0	2995.87	2626.93
957	Belmonte-4-94	3279.98	3019.01
6921	Got-7	3100.29	2871.24
7297	Pf-0	7033.73	5979.76
7224	Li-3	2748.21	2712.3
7151	Go-0	2922.68	2847.83
6203	TDr-18	3646.46	3302.39
23	CAM-16	3893.99	3732.27
7169	Hh-0	3136.45	2165.75
2057	Map-42	3517.05	3394.77
7502	PHW-31	4382.91	3596.71
7079	Co-3	3125.48	2810.77
2187	Pent-1	3817.32	3611.77
6989	Alst-1	3750.61	3493.76
7016	Bla-10	2803.52	2151.54
6903	Bor-4	4135.11	3552.57
7145	Ge-1	3724.1	2861.88
8222	Lis-2	2785.91	2572.49
6188	TDr-1	3950.18	3431.98
386	TOU-K-3	3473.72	2917.29
8254	Ang-0	3865.79	3535.61
7062	Ca-0	3239.83	2714.16
8692	328PNA054	3228.8	2861.12
8796	11PNA4.101	4050.66	3004.71
8275	Cen-0	3430.09	3119.45
6904	Br-0	2680.79	2501.27
6938	Ms-0	3482.33	3040.24
5805	UKID101	6343.71	3998.05
6951	Pu2-23	2757.29	2862.15
7316	Rhen-1	3282.64	3126.84
7126	Es-0	3010.78	2990.57
94	LAC-3	2993.61	2918.12
242	MOG-37	3698.16	3406.83
7069	Cha-0	2567.47	2163.46
2	ALL1-3	2305.32	2424.84
374	TOU-H-13	2987.92	2911.11
7284	Ors-2	2752.95	2620.66
6924	HR-5	3762.97	3388.51
6920	Got-22	4771.24	3712.78
8389	Ta-0	2316.21	2267.11
6913		3971.37	3099.82
6946	Oy-0	3177.59	2887.46
7102	Do-0	3519.9	3226.93
2150	Paw-3	2993.5	2663.46
7303	Pla-3	4330.41	3402.97
7229	Li-6	3413.7	3311.32
6970	Ts-1	3067.43	2855.07
6957	Pu2-8	1678.19	1778.04
7343	Sp-0	2561.58	2425.22
7181	Je-0	3541.6	3120
9308	Ullapool-3	4023.5	3499.25
7305	Pt-0	2723.41	2879.84
1716	KBS-Mac-8	3568.81	3240.07
7508	PHW-37	2463.16	2293.12
7024	Bla-6	2389.23	2411.32
5160	UKSE06-351	4255.56	3565.94
7526	Pna-10	3871.01	3428.09
7306	Pog-0	2645.92	2808.06
7301	Pla-1	3945.6	3281.66
8310	Hs-0	4014.8	3627.44
8234	Gul1-2	2120.09	1918.33
8236	HSm	3378.47	3045.74
6100	T1110	5339.08	4441.34
126	LDV-34	3984.97	3549.29
8240	Kulturen-1	3049.3	2854.87
6915	Ei-2	4199.96	3671.07
6977	Van-0	3702	3059.59
6898	An-1	2382.04	2584.69
7411	Wl-0	2854.89	2877.05
8610	11ME1.32	3480.15	3560.93
7384	Ven-1	3374.74	3352.09
7121	En-T	8019.44	7538.19
7296	Petergof	2836.18	2822.31
7281	Old-2	4453.47	4026.29
8412	Sav-0	4044.39	3711.83
7210	La-1	2681.31	2792.3
7391	Wag-4	2594.44	2470.12
7176	Is-1	3187.13	2857.27
6961	Se-0	3208.9	2861.49
7178	Jm-1	2881.51	2857.78
6936	Lz-0	3506.37	3149.57
7116	Eil-0	4857.47	3918.01
7013	Bd-0	3950.83	3087.72
5381	UKNW06-060	3356.38	3038.7
6988	Alc-0	3198.64	3354.14
7004	Bs-2	2900.9	2814.1
7376	Tu-1	3127.6	2721.07
7028	Bch-1	7668.39	6914.91
7263	Nz1	3526.35	3196.4
7015	Bla-1	5564.01	3927.31
6916	Est-1	5217.19	3822.02
8343	Na-1	4698.84	3860.57
6916	Est1	6085.49	4440.13
9690	Castelfed-3-206	5180.35	4459.64
7258	Nw-0	4399.9	4359.28
870	MIC-31	3064.28	2651.21
6973	Ull2-3	4736.44	3596.76
6982	Wt-5	5926.5	3222.39
5757	Mc-1	3336.41	2960.84
7268	Np-0	3189.64	2825.45
9332	Bar 1	4117.69	3868.39
9679	Castelfed-1-195	2668.94	2447.56
9844	IP-Esn-2	2737.3	2385.19
8222	Lis-2	2688.3	2612.59
6956	Pu2-7	2442.03	2163.29
9531	IP-Cdc-3	2184.03	2005.51
7568	627ME-1MI1	3556.28	3494.57
9777	Gn-1	3892.67	3681.68
7062	Ca-0	3881.63	3233.51
763	Kar-1	3578.85	2807.48
9577	IP-Rib-1	3281.52	2929.9
9598	IP-Vim-0	3222.21	3106.65
6968	Tamm-2	5088.66	4282.64
9790	Gn2-3	3103.42	2343.88
628	LI-OF-061	4737.44	4538.18
9764	Qar-8a	3778.28	3391.78
4807	UKSW06-207	2386.28	1939.91
9571	IP-Pro-0	8258.34	6199.97
915	LIN S-5	4424.33	4042.99
1943	MNF-Che-49	4145.38	3164.43
9962	Galdo-1	4443.47	3349.78
7471	RLD-1	5066.83	4460.77
9808	Tu-B2-3	4506.86	4133.66
9321	Ådal 1	5759.83	4949.53
9813	BI-4	2152.03	2104.37
9875	IP-Ovi-1	7756.92	5042.94
9986	Jablo-1	3798.8	3391.33
7002	Baa-1	4145.78	3908.85
7282	Or-0	3162.85	2440.48
7529	627RMX-1MN4	4420.53	3594.91
6220	TGR 01	7650.62	5583.53
9536	IP-Cor-0	2293.28	1877.42
1741	KBS-Mac-74	3623.89	3885.84
9966	Monte-1	3487.93	3396.34
9903	IP-Val-0	3667.14	3586.01
7068	Cerv-1	3556.19	3797.18
2031	Map-8	3609.11	3395.64
9953	Koz-2	2628.66	2587.67
9743	Furni-1	3488.5	3458.25
6141	T890	3621.98	3314.13
9336	Bön 1	2871.4	2750.07
9833	IP-Cha-0	5875.72	5302.66
9339	Böt 1	2431.58	1823.56
9990	Lag2-2	2871.55	2378.89
6100	T1110	4723.63	4421.1
9944	Don-0	5394.49	4734.9
9595	IP-Vdt-0	2764.45	2996.39
9640	Rakit-1	2771.6	2554.58
7521	Lp2-6	3032.07	2968.46
6069	Nyl-7	4257.96	3787.93
10022	Uk-3	3526.2	3153.28
7094	Da-0	3301.18	3227.84
14319	Shu-2	2953.56	2880.07
9518	IP-Alm-0	3541.33	3295.5
9681	Castelfed-1-197	2561	2432.87
6909	Col-0	2519.44	2558.46
7411	Wl-0	3503.2	3327.45
7255	Mh-0	12545.5	6560.82
5651	UKNW06-488	3361.7	3092.92
9845	IP-Evs-0	4948.3	4408.27
6958	Ra-0	2431.52	2309.52
6992	Ang-0	4040.32	3846.77
9830	IP-Bus-0	5208.35	4576.53
9694	Castelfed-4-210	4916.24	4318.35
7298	Pi-0	3108.81	2828
6203	TDr-18	3340.04	3093.48
6150	T980	3236.15	2877.98
9471	Ull-A-1	3025.25	2875.66
8366	Rd-0	3706.23	3217.11
9747	Zabar-1	2356.49	2396.88
7163	Ha-0	4075.93	3370.74
9983	Ciste-1	6984.84	6166.96
6920	Got-22	4290.94	3522.53
9481	Yst-1	2493.89	2653.27
766	Dja-1	4925.61	3996.87
9383	Fri 3	5854.43	4886.02
9597	IP-Vig-1	3358.82	3350.15
430	Gr-1	1535.17	1667.08
9371	FäL 1	3228	2983.25
680	LI-RR-096	3158.09	3185.55
531	BRR107	2998.12	3205.72
7218	Le-0	3293.76	3221.55
7477	WAR	4061.15	3873.5
6046	Löv-5	3803.5	3819.14
9738	Bran-1	4278.38	4339.01
9757	Staro-1	4735.22	3938.66
9976	Rovero-1	3867.7	3855.62
9670	Mitterberg-2-186	2916.54	2303.46
9956	Stepn-1	3432.16	2872.98
6929	Kondara	3012.14	2797.83
9125	Geg-14	5221.28	5018.45
6022	Fjä2-6	2124.89	2001.6
9537	IP-Cum-1	3132.58	2400.03
7120	En-D	2947.37	2344.83
9521	IP-Bar-1	3865.42	3544.19
9846	IP-Ezc-2	3602.89	3592.86
6445	ZdrI 2-21	4647.49	4561.27
853	MIA-1	3826.16	3431.51
8243	PHW-2	2886.01	2658.58
6963	Sorbo	4955.88	4155.02
9905	IP-Ven-0	5123.89	4531.78
9789	Obh-13	6107.88	4606.58
7013	Bd-0	3157.99	3205.39
9363	EdJ 2	5548.09	4414.29
9951	Kly-1	3365.99	3695.01
410	Doubravnik7	2168.93	1851.99
9421	Lan 1	3034.59	2891.89
6008	Duk	2723.73	2187.91
7192	Kil-0	4258.91	3334.42
6940	Mz-0	4749.47	4676.56
6136	T840	3254.72	2763.3
6997	Appt-1	3365.21	2886.02
6969	Tamm-27	3463.76	3251.02
9988	Bak-2	3152.77	2612.42
9783	Tu-PK-7	4044.38	3813.36
9888	IP-Pva-1	6825.51	5148.97
6944	NFA-8	3768.06	3781.45
7117	El-0	3523.06	3538.18
CS77097	MNF-Jac-12	2980.82	2762.42
5822	UKID116	2757.55	2709.67
5644	UKNW06-481	2436.3	2327.3
6036	Hov3-2	1532	2324.97
9779	Bai-10	4937.28	4536.43
9834	IP-Cho-0	3510.37	3414.96
9587	IP-Tdc-0	2804.47	2771.94
7161	Gd-1	5439.65	4564.78
9089	Nar-3	2773.24	2853.84
9847	IP-Fel-2	10879.2	7767.8
9837	IP-Con-0	4954.91	4545.74
9698	Goced-1	2912.6	2883.49
6217	TFÄ 07	3801.04	3364.51
9668	Mitterberg-2-184	3731.76	3457.12
7236	Litva	3396.72	2796.94
9996	Nie1-2	2373.79	2297.87
6188	TDr-1	3617.3	3409.42
6107	T470	2677.75	2482.45
9695	Castelfed-4-211	4007.07	4040.41
9609	Adam-1	3640.81	3751.97
9134	Yeg-8	3863.91	3686.57
5921	DraIV 3-7	3962.08	4152.55
9721	Schip-1	5749.84	4514.24
9672	Mitterberg-3-188	5112.2	2752.69
15560	Valm	3255.98	2623.27
2239	Riv-25	3255.01	3295.46
9965	Mammo-2	3533.71	3180.64
6974	Ull2-5	3306.87	3554.46
9857	IP-Leg-0	5394.88	4095.8
1062	Brösarp-15-138	1687.86	2332.66
5950	DraIV 5-12	4269.31	4016.47
7130	Et-0	3167.74	3010.49
8426	Ull1-1	1565.66	1938.87
9095	Istisu-5	4183.55	3916.7
7396	Ws-0.2	4093.28	3592.37
6931	Kz-9	4249.49	4148.71
2166	Paw-20	3295.28	3224
9811	Tu-NK-12	3588.95	3705.98
9943	Cdm-0	4369.63	3882.73
9972	Bozen-1.2	4354.1	4029.08
4840	UKSW06-240	3794.27	3743.63
5874	DraII-6	3653.47	3623.07
9589	IP-Tor-1	2696.14	2484.88
9579	IP-San-10	2753.42	2715.53
7332	Seattle-0	3485.61	3438.13
9938	WAV-8	3488.78	3620.82
5768	UKID63	3396.66	3150.24
8244	PHW-34	3521.72	3349.2
9512	IP-Vid-1	3782.72	3282.7
470	BRR4	3348.24	3119.16
7337	Si-0	3301.94	3032.51
9776	Fell3-7	2967.9	3049.57
932	CHA-41	4904.03	4526.55
9878	IP-Pee-0	2796.98	2950.49
9714	Grivo-1	3447.48	3583.36
9998	Star-8	4405.04	3763.56
9804	Obe1-15	5384.24	4591.85
7349	Ta-0	2683.8	2730.13
7025	Bl-1	4738.23	4032.6
9343	Dju-1	2290.22	2390.91
5104	UKSE06-252	2661.57	2297.84
7384	Ven-1	2603.58	2278.53
7356	Tol-0	4987.09	4369.78
9814	Fell1-10	2599.9	2376.46
9952	Kly-4	2658.64	2394.38
9611	Lesno-1	2923.91	2764.5
8171	RMX4,118	2539.3	2445.8
9926	TRE-1	4738.71	4320.81
6904	Br-0	3059.29	2548.38
6113	T550	3250.07	2641.13
7133	Fr-2	2061.85	2011.65
5486	UKNW06-233	2467.6	2033.59
6951	Pu2-23	2611.45	2792.83
7276	Ob-0	1739.32	1881.34
6960	Rennes-11	5719.93	5238.07
5023	UKSE06-118	2852.6	2428.07
10013	Lerik1-3	3807.36	3462.88
9543	IP-Gra-0	4070.2	3965.75
8233	Dem-4	3586.3	2917.46
6221	TGR 02	4578	4169.5
7417	Zu-0	3280.99	3505.4
9602	IP-Vpa-1	4502.94	3723.98
2412	Yng-53	3872.77	2284.84
9906	IP-Mah-6	2602.27	2610.75
9901	IP-Urd-1	3632.58	3385.85
728	LI-SET-019	3363.89	3141.91
1166	Aledal-14-73	3708.28	3741.39
7072	Chi-0	3800.1	3539.32
7202	Kb-0	8623.61	5906.76
9827	IP-Bos-0	3520.95	3233.48
7158	Gr-5	2495.64	2606.67
6122	T670	2586.21	2692.84
9106	Lag1-8	1823.37	1728.02
9558	IP-Moc-11	2293.63	1869.82
2159	Paw-13	4086	2468.57
9646	Aiell-1	4447.07	4698.87
7344	Sg-1	5484.22	4626.81
10012	Istisu-1	3486.62	3110.83
9027	RMX413,85	3237.55	3447.84
7102	Do-0	3623.11	3498.43
9561	IP-Mun-0	3017.61	2791.4
9774	Alt-1	4080.58	3942.26
9780	Fell2-4	4228.56	2282.66
9745	Sij 1/96	2190	2037.55
7387	Vind-1	6206.17	5220.77
15591	OOE1-1	5069.49	4498.42
7328	Sf-2	7204.24	6141.77
9899	IP-Tau-0	3423.86	3776.67
7217	Lm-2	2425.82	2255.61
9856	IP-Lch-0	3730.72	3909.63
6177	TÄL 03	3819.27	3764.8
5831	App1-14	3387.95	3035.54
6042	Lom1-1	3466.41	3163.89
9514	IP-Adm-0	3834.98	3586.67
7343	Sp-0	2948.19	2736.74
7305	Pt-0	1911.79	2137.2
15593	OOE3-2	1941.39	2324.87
9809	Tu-KB-6	3435.68	3748.91
4939	UKSW06-341	1919.42	1836.86
10027	Uk-6	2299.1	2028.98
15592	OOE3-1	3420.32	3564.02
1925	MNF-Che-2	4066.1	3897.66
8241	Liarum	3442.42	2747.94
6035	Hov1-10	1324	1451.09
9995	HKT2,4	3543.67	3087.76
9848	IP-Glo-1	4435.42	3585.19
7213	Ler-0	3879.99	3177.97
7203	Krot-0	5012.3	4549.25
8264	Bla-1	7859.3	5031.24
4884	UKSW06-285	2833.04	2501.09
1852	MNF-Pot-15	4560.62	4277.17
9736	Teiu-2	3221.21	2884.3
9648	Bisig-1	2887.67	3074.22
6970	Ts-1	3607.4	3333.06
10001	TueV-13	3628.03	3443.63
9991	Vash-1	5426.34	4906.77
6128	T740	4235.17	3301.4
6077	Rev-3	4243.04	3412.26
7111	Edi-0	3843.27	3556.82
9692	Castelfed-3-208	4382.11	4116.52
9517	IP-All-0	3857.68	4282.62
9529	IP-Cap-1	7006.68	5315.17
6189	TDr-2	1821	1918.72
9960	Kidr-1	4175.47	4237.46
9997	Rue3-1-31	3462.2	3372.12
8259	Bå5-1	3785.49	3806.27
2091	MuskSP-83	3410.15	3237.65
5800	UKID96	4945	3835.52
9825	IP-Boa-0	3201.67	3101.65
7207	Kyoto	3904.16	3821.92
2240	Riv-26	3482.71	2612.53
1756	Ker-4	3829.99	3776.66
5784	Ty-1	4652.35	4032.72
7209	La-0	4824.49	4343.82
9453	Stenk-2	2893.79	2869.75
9520	IP-Ara-4	2774.87	2755.81
6238	TOM 04	3746.18	3336.66
7077	Co-1	3527.97	3817.91
8258	Bå4-1	3713.25	4423.38
9894	IP-Sen-0	1693.94	1759.63
6094	T1040	3080.53	2612.06
9523	IP-Ben-0	4028.58	3877.83
