# Supplementary material for: Comparative Application of Terminal Restriction Fragment Analysis Tools to Large-Scale Genomic Assays
Source: Int J Mol Sci. 2023 Dec 6;24(24):17194. doi: 10.3390/ijms242417194 (PMC10742804; doi:10.3390/ijms242417194)
Supplement: Supplementary file 1 [file ijms-24-17194-s001.zip › Supplemental Data 2.xlsx]

## Sheet: A. thaliana mutants
ID	TeloTool MeanTRF	WALTER MeanTRF
Col-0 WT	2127.33	2065.9
Col-0 WT	2334.99	2190.98
Col-0 WT	2016.66	2308.14
Col-0 WT	2279.15	1940.64
Col-0 WT	2312.98	2218.72
Col-0 WT	2258.06	2338.45
Col-0 WT	2441.12	2158.14
Col-0 WT	2352.07	2274.51
Col-0 WT	2877	2154.87
Col-0 WT	2851.71	2264.61
Col-0 WT	2769.29	2231.3
Col-0 WT	3020.78	2837.85
Col-0 WT	2345.1	2027.35
Col-0 WT	2173.64	2139.69
Col-0 WT	2429.47	2321.72
Col-0 WT	2599.36	2454.67
Col-0 WT	2458.71	1859.41
Col-0 WT	2173.17	1893.26
Col-0 WT	2409.05	2412.9
Col-0 WT	2499.38	2228.69
Col-0 WT	2331.87	2175.69
Col-0 WT	2452.78	2258.69
CS110397	2548.76	2418.51
CS110397	2598.89	2389.27
CS110397	2576.62	2406.15
CS110397	2744	2403.88
CS110397	2447.85	2365.16
CS110397	2680.75	2722.43
CS110397	2662.61	2651.75
CS65797	2468.48	2418.12
CS65797	2487.8	2422.9
CS69193	2939.64	2675.49
CS69193	3123.54	2882.05
CS69193	3318.65	3113.77
CS735746	2577	2354.53
CS735746	2590.09	2583.6
CS735746	2692.38	2633.5
CS846395	2740.58	2365.94
CS846395	2560.26	2431.09
CS846395	2786.02	2683.48
CS846395	2747.9	2615.76
CS846395	2740.07	2668.36
CS851274	2684.14	2348.04
CS851274	2777.38	2330.7
CS851274	2849.23	2148.33
CS851274	3354.59	2222.26
CS851274	2715.27	2617.1
CS851274	2713.24	2412.26
CS859938	2704.84	2579.58
CS859938	2510.6	2522.62
CS860919	2849.76	2690.41
CS860919	2766.89	2662.6
CS860919	2980.21	2874.01
CS860919	2758.43	2761.44
CS862929	2854.2	2763.96
CS862929	2765.78	2645.35
CS862929	2676.44	2719.43
CS862958	2814.19	2896.06
CS862987	2878	2594.99
CS862987	2771.58	2615.26
CS865286	2477.82	2280.65
CS865286	2637.43	2491.52
CS865286	2938.43	2642.81
CS865286	2921.86	2752.31
CS866010	2723	2104.46
CS866010	2762.99	2529.11
CS866010	2685.79	2557.34
CS866010	2547.8	2516.69
CS866010	2577.33	2452.24
CS866041	3026	2358.01
CS866041	2860.6	2712.96
CS866041	2772.54	2673.43
CS866041	2891.88	2790.6
CS866041	2920.5	2754.07
CS866041	2451.74	2380.82
CS866041	2481.55	2446.28
CS866965	2472.33	2415.26
CS866965	2366.45	2250.85
CS867385	2653.6	2377.54
CS867385	2732.9	2546.45
CS878582	2633	2077.97
CS878582	2657.37	2634.63
CS878582	2580.88	2384.34
CS887056	2800.87	2805.08
CS887056	2750.03	2709.35
CS887474	3151.57	3126.28
CS887474	3142.35	2966.08
CS887474	3009.26	3158.79
CS887474	2811.28	3028.46
SALK_003847C	2654.48	2499
SALK_003847C	2799.06	2883.1
SALK_003847C	2899.03	2898.66
SALK_004926	3240.4	2653.17
SALK_004926	2774.78	2599.43
SALK_008446C	2684.27	2600.68
SALK_008446C	2404.31	2248.74
SALK_013508C	2637.06	2594
SALK_013508C	2699.61	2565.96
SALK_013508C	2614.24	2508.48
SALK_013508C	2751.57	2529.7
SALK_013689	3573.59	3091.18
SALK_013689	2604.02	2519.42
SALK_013689	2817.13	2107.12
SALK_013895	2821.25	2762.24
SALK_013895	2773.6	2746.33
SALK_013895	2787.92	2628.84
SALK_013895	2849.62	2632.27
SALK_014575C	2685.84	2400.67
SALK_020144	2816.81	2281.53
SALK_023682C	2817.34	2627.19
SALK_023682C	2426.1	2042.15
SALK_023682C	2398.25	1879.22
SALK_023682C	2446.08	1965.03
SALK_023682C	2426.51	1974.81
SALK_023682C	2501.42	2322.12
SALK_026098C	2578.8	2405.07
SALK_026098C	2532.55	2382.44
SALK_031537	2772.2	2376.75
SALK_031537	2829.35	2427.14
SALK_036441C	2895.14	2556.47
SALK_036441C	2937.3	2721.63
SALK_036441C	3006.62	2841.58
SALK_036441C	2988.5	2987.79
SALK_038739C	2886.27	2849.32
SALK_038739C	2810.73	2667.16
SALK_041126C	2756.25	2548.77
SALK_044391C	2235.74	2196.43
SALK_044391C	2599.02	2722.3
SALK_044391C	2670.35	2779.57
SALK_044391C	2944.76	2665.62
SALK_044391C	2441.88	2421.64
SALK_044391C	2496.63	2583.34
SALK_044391C	2365.38	2433.02
SALK_044391C	2346.79	2231.41
SALK_044476C	3331.59	2777.52
SALK_044476C	3120.5	2913.63
SALK_044476C	3126.71	3065.68
SALK_044476C	2928.26	2959.88
SALK_055212	3013.82	2509.44
SALK_055212	3178.42	3000.08
SALK_055212	2927.59	2816.72
SALK_055212	3266.96	3227.45
SALK_056908	2392.32	2317.63
SALK_057300C	2577.73	2594.84
SALK_057300C	2489.22	2520.1
SALK_058292C	2312.37	2247.55
SALK_061105C	2815.55	2636.17
SALK_063039C	2971.15	2677.17
SALK_063039C	2997.74	2741.65
SALK_071811C	2806.33	2459.94
SALK_071811C	2692.2	2337.23
SALK_071811C	2557.75	2410.91
SALK_071811C	2665.85	2379.76
SALK_071811C	2482.46	2261.28
SALK_072108	2458.83	2280.91
SALK_072108	2420.06	2240.3
SALK_077000C	2198.91	2077.27
SALK_085411C	2507.65	2262.71
SALK_085411C	2822.24	2362.26
SALK_085411C	2388.36	2424.18
SALK_085411C	2688.86	2665.31
SALK_086706	2656.58	2287.25
SALK_086817C	2703.16	2554.88
SALK_086817C	2749.9	2538.61
SALK_086817C	2553.94	2647.01
SALK_086817C	2691.04	2657.78
SALK_087836C	2678.93	2345.58
SALK_087836C	2377.03	2170.36
SALK_093589	2748.52	1775.7
SALK_093589	2873.94	2075.97
SALK_093589	2569.69	2165.81
SALK_093589	2727.72	2195.78
SALK_093589	2908.95	2695.31
SALK_096237	3068.76	3094.15
SALK_096237C	3080.48	2995.26
SALK_102071C	3095.94	2793.48
SALK_102071C	3015.35	3006.08
SALK_102071C	3068	2628.58
SALK_102071C	3091.03	3067.48
SALK_102501C	3108.48	2994.72
SALK_102501C	3005.29	2845.99
SALK_113353C	2713.7	2244.29
SALK_113353C	2428.56	2197.05
SALK_116292	2453.91	2294.74
SALK_116292	2288.57	1881.91
SALK_116292	2453.99	2212.47
SALK_116292	2427.77	2372.08
SALK_116292	2510.18	2349.4
SALK_117261	3040.49	3117.7
SALK_117261	2927.18	3033.85
SALK_117801C	3464.74	3314.59
SALK_117881C	3329.51	3310.19
SALK_118008C	3003.03	2894.36
SALK_118008C	2491.88	2537.94
SALK_123213C	2992.53	2782.29
SALK_123213C	3078.91	2884.8
SALK_128162	2735.22	2609.4
SALK_128162	2739.29	2729.58
SALK_12847C	2587.66	2319
SALK_135591C	2873.25	2484.97
SALK_137152	2737.25	2206.72
SALK_142785	2695.62	2712.2
SALK_142785	2522.04	2400.28
SALK_206557C	2852.25	2375.82
SALK_207042C	2427.48	2520.62
